# Supplementary material for: A random effect multiplicative heteroscedastic model for bacterial growth
Source: BMC Bioinformatics. 2010 Feb 8;11:77. doi: 10.1186/1471-2105-11-77 (PMC2829529; doi:10.1186/1471-2105-11-77)
Supplement: Additional file 1 — Program for computing the prediction bands. Program for computing the prediction bands with the method described in the paper (Matlab software is needed to run this program) [file 1471-2105-11-77-S1.M]

%Read the file Readme.txt%

clear all;

clc;

%%%%%%%%%%%%%%%%Parameters%%%%%%%%%%%%%%%%%%%%%%%%%            
B=500; %bootstrap replicas%
alfa=5; %in percentage%
cota=0.0005; %threshold level%
%%%%%%%%%%%%%%%%%%%%%%%%%%%%%%%%%%%%%%%%%%%%%%%%%%%

confianza=100-alfa; %confidence%

load Temp22pH74NaCl25;  %write Temp22pH74NaCl25 to obtain the bands in Figure 1 (left plot) in the paper
                        %write Temp42pH74NaCl25 to obtain the bands in Figure 1 (right plot) in the paper
                        %write Temp26pH74NaCl25 to obtain the bands in Figure 2 (left plot) in the paper 
                        %write Temp38pH74NaCl25 to obtain the bands in Figure 2 (right plot) in the paper
                        %write Temp22pH74NaCl25b to obtain the bands in Figure 4 (left plot) in the paper
                        %write Temp42pH74NaCl25b to obtain the bands in Figure 4 (right plot) in the paper
                        %write Temp26pH74NaCl25b to obtain the bands in Figure 5 (left plot) in the paper 
                        %write Temp38pH74NaCl25b to obtain the bands in Figure 5 (right plot) in the paper
 
%%%%%%%%%%%%%%%%%%%seed%%%%%%%%%%%%%%%%%%%%%%%%%%%%%
state=137;
rand('state',state);
randn('state',state);
%%%%%%%%%%%%%%%%%%%%%%%%%%%%%%%%%%%%%%%%%%%%%%%%%%%%%

[tiempo,pocillos]=size(data);

alfabon=alfa/tiempo; %Bonferroni's alfa
Media=mean(data(:,2:pocillos-1)');

ME=[Media'];

for i=1:pocillos-3
ME=[ME Media'];
end

%%%%%%%%%%%%%%%%%%%%%%%%%%%%%%%%%%%%Computing the residuals%%%%%%%%%%%%%%%%%%%%%%%%%%%%%%%%%%%%%
respro=data(:,2:pocillos-1)./ME;
alfapro=mean(respro);
residuospro=data(:,2:pocillos-1)'-alfapro'*Media;
%%%%%%%%%%%%%%%%%%%%%%%%%%%%%%%%%%%%%%%%%%%%%%%%%%%%%%%%%%%%%%%

%%%%%%%%%%%%%%%%%%%%%%Computing the robust versions of thevariances%%%%%%%%%%%%%%%%%%%%%%%%%%%%%%
MEDA=median(abs(alfapro-median(alfapro)));
varalfapro=MEDA/0.675;
varalfapro=varalfapro^2;

MEDA22=[median(residuospro)'];
for i=1:pocillos-3
MEDA22=[MEDA22 median(residuospro)'];
end
MEDA22=MEDA22';

MEDA2=median(abs(residuospro-MEDA22));
varrespro=MEDA2/0.675;
varrespro=varrespro.^2;
%%%%%%%%%%%%%%%%%%%%%%%%%%%%%%%%%%%%%%%%%%%%%%%%%%%%%%%%%%%%%%%%%%%%%%%%%%%%%%%%%%%%%%%%%%%%%%%%%%%
%varrespro=var(residuospro,1);
%varalfapro=var(alfapro,1);


%%%%%%%%%%%%%%%%%%%%%%%%%%%Bootstrap replicas%%%%%%%%%%%%%%%%%%%%%%%%%%%%%%%%%%%%%%%%%%%%%%%
for b=1:B
for i=1:pocillos-2
alfabootpro(i)=normrnd(1,sqrt(varalfapro));
for j=1:tiempo
resbootmpro(i,j)=normrnd(0,1)*sqrt(varrespro(1,j));
end
end
Ybootspro(:,:,b)=alfabootpro'*Media+resbootmpro;
end

g=Ybootspro(:,:,1);
for i=2:B
g=[g; Ybootspro(:,:,i)];
end
%%%%%%%%%%%%%%%%%%%%%%%%%%%%%%%%%%%%%%%%%%%%%%%%%%%%%%%%%%%%%%%%%%%%%%%%%%%%%%%%%%%%%%%%%%%%%%%


%%%%%%%%%%%%%%Computing the percentiles and curves inside with the original alfa%%%%%%%%%%%%%%%%%%%%%%%%%%%%%
percentiles=prctile(g,[alfa/2 100-(alfa/2)],1);

indices=[];
indices2=[];
p=0;

for b=1:B*(pocillos-2)
if (sum((percentiles(1,:)<=g(b,:))&(g(b,:)<=percentiles(2,:)))==tiempo)
p=p+1;
indices=[indices; b];
else
indices2=[indices2; b];
end
end
%%%%%%%%%%%%%%%%%%%%%%%%%%%%%%%%%%%%%%%%%%%%%%%%%%%%%%%%%%%%%%%%%%%%%%%%%%%%%%%%%%%%%%%%%%%%%%%%%%%%%%%%%%%%%%%%

%%%%%%%%%%%%%%Computing the percentiles and curves inside with the Bonferroni's alfa%%%%%%%%%%%%%%%%%%%%%%%%%%%%%
percentiles2=prctile(g,[alfabon/2 100-(alfabon/2)],1);

indicesbon=[];
indices2bon=[];
q=0;

for b=1:B*(pocillos-2)
if (sum((percentiles2(1,:)<=g(b,:))&(g(b,:)<=percentiles2(2,:)))==tiempo)
q=q+1;
indicesbon=[indicesbon; b];
else
indices2bon=[indices2bon; b];
end
end
%%%%%%%%%%%%%%%%%%%%%%%%%%%%%%%%%%%%%%%%%%%%%%%%%%%%%%%%%%%%%%%%%%%%%%%%%%%%%%%%%%%%%%%%%%%%%%%%%%%%%%%%%%%%%%%%%%


alfam=(alfa+alfabon)/2

%%%%%%%%%%%%%%%%%%%%%%%%%%%%%%Seraching th ealfa with prefixed confidence%%%%%%%%%%%%%%%%%%%%%%%%%%%%%%%%%%%%%%%%%%%
pm=0;
l=[abs((p/(B*(pocillos-2)))-(confianza/100)) abs((q/(B*(pocillos-2)))-(confianza/100))];
[d,k]=min(l);
if(d<=cota)
if (k==1)
    pm=p;
    percentilesm=percentiles;
else
    pm=q;
    percentilesm=percentiles2;
end
end

indice=0;
while (min(abs((p/(B*(pocillos-2)))-(confianza/100)),abs((q/(B*(pocillos-2)))-(confianza/100)))>cota)
indice=indice+1
percentilesm=prctile(g,[alfam/2 100-(alfam/2)],1);
pm=0;
for b=1:B*(pocillos-2)
if (sum((percentilesm(1,:)<=g(b,:))&(g(b,:)<=percentilesm(2,:)))==tiempo)
pm=pm+1;
end;
end;
if ((pm/(B*(pocillos-2)))>(confianza/100))
q=pm;
alfabon=alfam;
else
p=pm;
alfa=alfam;
end
alfam=(alfa+alfabon)/2
end

if(q==pm)
    alfadef=alfabon;
else
    alfadef=alfa;
end;

confianzadef=pm/(B*(pocillos-2))*100;
percentilesdef=percentilesm;
%%%%%%%%%%%%%%%%%%%%%%%%%%%%%%%%%%%%%%%%%%%%%%%%%%%%%%%%%%%%%%%%%%%%%%%%%%%%%%%%%%%%%%%%%%%%%%%%%%%%%%%%%%%%%%%%%


%%%%%%%%%%%%%%%%%%%Some plots%%%%%%%%%%%%%%%%%%%%%%%%%%%%%%%%%%%%%%%%%%%%%%%%%%%%%%%%%%%%%%%%%%%%%%%%%%%%%%%%%%%%%%
%Figure to show the bands and the bootstrap replicas
% figure
% 
% plot(data(:,1),g,'r');
% hold on
% plot(data(:,1),percentilesdef,'k','LineWidth',1);
% xlabel('Time (h)');
% %Choose one of the following two "ylabel's" and comment the other one
% ylabel('Absorbance');
% %ylabel('CFU/ml');
% Title('Temp=22^o, pH=7.4, NaCl=2.5%'); %Write the Conditions you are using


%Figure to show the bands, the best-fit line and the experimental data (as in the paper)
figure;
plot(data(:,1),percentilesdef,'k','LineWidth',1);
hold on
plot(data(:,1),data(:,2:pocillos-1),'r-.');
plot(data(:,1),Media,'k','LineWidth',1);
xlabel('Time (h)');
%Choose one of the following two "ylabel's" and comment the other one
ylabel('Absorbance');
%ylabel('CFU/ml');
Title('Temp=22^o, pH=7.4, NaCl=2.5%'); %Write the Conditions you are using
%%%%%%%%%%%%%%%%%%%%%%%%%%%%%%%%%%%%%%%%%%%%%%%%%%%%%%%%%%%%%%%%%%%%%%%%%%%%%%%%%%%%%%%%%%%%%%%%%%%%%%%%%%%%%%%%%%%%%%
