# Supplementary material for: A random effect multiplicative heteroscedastic model for bacterial growth
Source: BMC Bioinformatics. 2010 Feb 8;11:77. doi: 10.1186/1471-2105-11-77 (PMC2829529; doi:10.1186/1471-2105-11-77)
Supplement: Additional file 2 — Information about Matlab program REMHM.m. File containing some information about the program REMHM.m [file 1471-2105-11-77-S2.TXT]

* Set the parameters

       "B" is the number of bootstrap replicas.
       "alfa" is the significance level of the prediction bands in percentage.
       "cota" is the threshold level to stop the algorithm of searching the prefixed               confidence.

* Write after "load" the name of the "*.mat" file containing the data. 
       write Temp22pH74NaCl25 to obtain the bands in Figure 1 (left plot) in the paper
       write Temp42pH74NaCl25 to obtain the bands in Figure 1 (right plot) in the paper
       write Temp26pH74NaCl25 to obtain the bands in Figure 2 (left plot) in the paper 
       write Temp38pH74NaCl25 to obtain the bands in Figure 2 (right plot) in the paper
       write Temp22pH74NaCl25b to obtain the bands in Figure 4 (left plot) in the paper
       write Temp42pH74NaCl25b to obtain the bands in Figure 4 (right plot) in the paper
       write Temp26pH74NaCl25b to obtain the bands in Figure 5 (left plot) in the paper 
       write Temp38pH74NaCl25b to obtain the bands in Figure 5 (right plot) in the paper

       In these files, the colummns are the wells and the rows the sampled instants along the        time. They have an extra column of 0's.

* The Figures are:
       Figure to show the bands, the best-fit line and the experimental data (as in the paper).
       Figure of the bands and the bootstrap replicas.

     
